# Supplementary material for: Clonal and Plasmid-Mediated Dissemination of Multidrug-Resistant Salmonella Enteritidis in Chicken Production, Northeastern Thailand
Source: Pathogens. 2026 Jan 10;15(1):75. doi: 10.3390/pathogens15010075 (PMC12844969; doi:10.3390/pathogens15010075)
Supplement: Supplementary file 1 [file pathogens-15-00075-s001.zip]

Archive with 1 entries (1 files):
- pathogens-4043507-supplementary.pdf
